# Supplementary material for: Integrative DNA methylome analysis of pan-cancer biomarkers in cancer discordant monozygotic twin-pairs
Source: Clin Epigenetics. 2016 Jan 20;8:7. doi: 10.1186/s13148-016-0172-y (PMC4721070; doi:10.1186/s13148-016-0172-y)
Supplement: Additional file 4: Table S1. — Top-ranked results from EWAS of 15 cancer discordant MZ twin-pairs prior to diagnosis. (XLSX 42 kb) [file 13148_2016_172_MOESM4_ESM.xlsx]

## Sheet: Sheet1
				EWAS PRIOR TO DIAGNOSIS			DISCOVERY EWAS
				N = 15 MZ twin-pairs			N = 41 MZ twin-pairs
				(Prior to diagnosis only)			(Prior to and after diagnosis)
CpG	Position (hg19)	Associated Gene	Location	Rank EWAS	Mean difference*	P-value	Rank EWAS	Mean difference*	P-value
cg22786903	chr14:24912113	SDR39U1	TSS200	1	-0.86	2.83 x 10-6	50680	-0.26	0.11
cg04533633	chr5:85913706	COX7C	TSS200	2	-0.75	2.99 x 10-6	279	-0.5	7.18 x 10-4
cg02272547	chr16:89634031	-	-	3	0.82	4.99 x 10-6	390	0.45	1.01 x 10-3
cg07884474	chr20:2821816	VPS16;FAM113A	Body;TSS1500	4	-0.79	6.03 x 10-6	518	-0.36	1.36 x 10-3
cg04479472	chr7:1231443	-	-	5	0.56	1.56 x 10-5	20627	0.21	0.05
cg27581871	chr16:542535	RAB11FIP3	Body	6	0.73	1.76 x 10-5	185567	0.13	0.41
cg14296488	chr21:44527812	U2AF1	TSS200	7	0.69	2.00 x 10-5	1331	0.43	3.40 x 10-3
cg10305789	chr20:37434167	PPP1R16B	TSS200	8	-0.5	2.14 x 10-5	43093	-0.19	0.1
cg07178008	chr18:19445471	MIB1	3'UTR	9	-1.35	2.29 x 10-5	130784	-0.22	0.29
cg02444695	chr6:148950185	-	-	10	0.88	2.40 x 10-5	1	0.7	1.80 x 10-7
